# Supplementary material for: Effect of Violet Light-Transmitting Eyeglasses on Axial Elongation in Myopic Children: A Randomized Controlled Trial
Source: J Clin Med. 2021 Nov 22;10(22):5462. doi: 10.3390/jcm10225462 (PMC8624215; doi:10.3390/jcm10225462)
Supplement: Supplementary file 1 [file jcm-10-05462-s001.zip]

Archive with 1 entries (1 files):
- jcm-1423870-supplementary.pdf
